# Supplementary material for: Notes on the genus Microcriodes Breuning, with description of a new species from Xizang, China (Coleoptera, Cerambycidae, Lamiinae, Batocerini)
Source: Zookeys. 2014 May 29;(412):1–8. doi: 10.3897/zookeys.412.7585 (PMC4042693; doi:10.3897/zookeys.412.7585)
Supplement: XML Treatment for Microcriodes [file zookeys.412.7585-treatment1.xml]

<!DOCTYPE tp:taxon-treatment
  PUBLIC "-//TaxonX//DTD Taxonomic Treatment Publishing DTD v0 20100105//EN" "tax-treatment-NSO.dtd">
<tp:taxon-treatment xmlns:tp="http://www.plazi.org/taxpub"><tp:treatment-meta><mixed-citation publication-type="journal"><person-group><name><surname>Bi</surname><given-names>Wen-Xuan</given-names></name><name><surname>Lin</surname><given-names>Mei-Ying</given-names></name></person-group><article-title>Notes on the genus <italic>Microcriodes</italic> Breuning, with description of a new species from Xizang, China (Coleoptera, Cerambycidae, Lamiinae, Batocerini)</article-title><source>Zookeys</source><day>29</day><month>5</month><year>2014</year><volume>2014</volume><issue>412</issue><fpage>1</fpage><lpage>8</lpage><pub-id pub-id-type="doi">10.3897/zookeys.412.7585</pub-id></mixed-citation></tp:treatment-meta><tp:nomenclature><tp:taxon-name>
                        <tp:taxon-name-part taxon-name-part-type="genus">Microcriodes</tp:taxon-name-part>
                        <object-id xmlns:xlink="http://www.w3.org/1999/xlink" xlink:type="simple">http://species-id.net/wiki/Microcriodes</object-id>
                    </tp:taxon-name><tp:taxon-authority>Breuning, 1943</tp:taxon-authority><tp:nomenclature-citation-list><tp:nomenclature-citation><tp:taxon-name>Microcriodes</tp:taxon-name><comment> Breuning, 1943: 14. Type species: <italic><tp:taxon-name>Microcriodes sikkimensis</tp:taxon-name></italic> Breuning, 1943, by monotypy.</comment></tp:nomenclature-citation><tp:nomenclature-citation><tp:taxon-name>Microcriodes</tp:taxon-name><comment>; <xref ref-type="bibr" rid="B3">Gilmour and Dibb 1948</xref>: 99; <xref ref-type="bibr" rid="B2">Gilmour 1963</xref>: 483, pl. 2, figs 4-5; <xref ref-type="bibr" rid="B5">Rigout 1982</xref>: 10, pl. 14; <xref ref-type="bibr" rid="B4">Nýlander 2004</xref>: 249.</comment></tp:nomenclature-citation></tp:nomenclature-citation-list></tp:nomenclature><tp:treatment-sec sec-type="Redescription"><title>Redescription</title><p>(<xref ref-type="bibr" rid="B1">Breuning 1943</xref>; <xref ref-type="bibr" rid="B3">Gilmour and Dibb 1948</xref>; partly modified). Body elongate. Eyes coarsely faceted, strongly emarginate; lower lobe large, distinctly longer than width. Frons wider than long. Antennal tubercles widely separated, moderately raised. Antennae long and smooth, more than 1.8 times (in male) or 1.1–1.5 times (in female) as long as body length; basal 3 antennomeres sparsely fringed beneath; scape long and thin, lacking cicatrix, the 3<sup>rd</sup> antennomere 1.8–2.0 times as long as scape, subequal to the <!--PageBreak-->4<sup>th</sup> antennomere. Pronotum wider than long; with fine transverse grooves at the anterior and posterior margin and transverse premedian and postmedian depressions; lateral spine short to long, acute at apex; prosternal process widened and emarginate at apex, procoxal cavities slightly open posteriorly; mesosternal process without tubercle and obliquely sloped in lateral view; mesocoxal cavities open externally to epimera. Elytra elongate, more than 3 times as long as the head and pronotum united, subparallel-sided, rounded at apex, distinctly wider than the base of pronotum. Leg long and slender, mesotibia with an external oblique groove near apex, tarsus five segmented, tarsal claws divaricate.</p></tp:treatment-sec><tp:treatment-sec sec-type="Diagnosis"><title>Diagnosis.</title><p>The following combination of characters apparently separate <italic><tp:taxon-name>Microcriodes</tp:taxon-name></italic> from other genera in <tp:taxon-name>Batocerini</tp:taxon-name>: Antennae smooth, without spinous rugosity or traces of spines on the surface. Antennal scape lacking a distinct cicatrix. Eye with lower lobe longer than broad.</p></tp:treatment-sec><tp:treatment-sec sec-type="Notes"><title>Notes.</title><p><xref ref-type="bibr" rid="B1">Breuning (1943)</xref> compared this genus with <italic><tp:taxon-name>Abatocera</tp:taxon-name></italic> Thomson, 1878, suggesting that it belongs to the tribe <tp:taxon-name>Batocerini</tp:taxon-name>. All authors treated <italic><tp:taxon-name>Microcriodes</tp:taxon-name></italic> as a member of the tribe <tp:taxon-name>Batocerini</tp:taxon-name> (<xref ref-type="bibr" rid="B3">Gilmour and Dibb 1948</xref>; <xref ref-type="bibr" rid="B2">Gilmour 1963</xref>; <xref ref-type="bibr" rid="B5">Rigout 1982</xref>; <xref ref-type="bibr" rid="B4">Nýlander 2004</xref>). However, the endophallus is quite different from that of <italic><tp:taxon-name>Apriona</tp:taxon-name></italic> spp. and <italic><tp:taxon-name>Batocera</tp:taxon-name></italic> spp. according to our observations. The tribal treatment based on analysis of endophallus morphology will be discussed in the future.</p></tp:treatment-sec><ref-list><ref id="B3"><mixed-citation xmlns:xlink="http://www.w3.org/1999/xlink" xlink:type="simple"><person-group><name name-style="western"><surname>Gilmour</surname><given-names>EF</given-names></name><name name-style="western"><surname>Dibb</surname><given-names>JR</given-names></name></person-group> (<year>1948</year>) <article-title>Revision of the Batocerini (Col., Cerambycidae, Lamiinae).</article-title><source>Spolia Zeylanica</source><volume>25</volume>: <fpage>1</fpage>–<lpage>121</lpage>, <comment>10 pls</comment>.</mixed-citation></ref><ref id="B2"><mixed-citation xmlns:xlink="http://www.w3.org/1999/xlink" xlink:type="simple"><person-group><name name-style="western"><surname>Gilmour</surname><given-names>EF</given-names></name></person-group> (<year>1963</year>) <article-title>Revision of the Batocerini. Genera <italic>Doesburgia</italic>, <italic>Aprionella</italic>, <italic>Microcriodes</italic>, <italic>Pseudapriona</italic>, <italic>Parapriona</italic> and <italic>Anapriona</italic> (Coleoptera, Cerambycidae, Lamiinae).</article-title><source>Entomologische Abhandlungen</source><volume>29</volume>(<issue>7</issue>): <fpage>475</fpage>–<lpage>485</lpage>.</mixed-citation></ref><ref id="B5"><mixed-citation xmlns:xlink="http://www.w3.org/1999/xlink" xlink:type="simple"><person-group><name name-style="western"><surname>Rigout</surname><given-names>J</given-names></name></person-group> (<year>1982</year>) <source>Batocerini 2. Les Coléoptères du Monde 2.</source><publisher-name>Sciences Nat</publisher-name>, <publisher-loc>Compiègne</publisher-loc>, <lpage>128</lpage> pp.</mixed-citation></ref><ref id="B4"><mixed-citation xmlns:xlink="http://www.w3.org/1999/xlink" xlink:type="simple"><person-group><name name-style="western"><surname>Nýlander</surname><given-names>U</given-names></name></person-group> (<year>2004</year>) <article-title>Description of a new species of the genus <italic>Rosenbergia</italic> Ritsema, 1881 from Papua New Guinea (Coleoptera, Cerambycidae, Lamiinae, Batocerini).</article-title><source>Lambillionea</source><volume>104</volume>(<issue>2</issue>): <fpage>247</fpage>–<lpage>250</lpage>, <comment>2 figs</comment>.</mixed-citation></ref><ref id="B1"><mixed-citation xmlns:xlink="http://www.w3.org/1999/xlink" xlink:type="simple"><person-group><name name-style="western"><surname>Breuning</surname><given-names>S</given-names></name></person-group> (<year>1943</year>) <article-title>Novae species Cerambycidarum. XII.</article-title><source>Folia Zoologica et Hydrobiologica</source><volume>12</volume>: <fpage>12</fpage>–<lpage>66</lpage>.</mixed-citation></ref></ref-list></tp:taxon-treatment>
