# Supplementary material for: Notes on the genus Microcriodes Breuning, with description of a new species from Xizang, China (Coleoptera, Cerambycidae, Lamiinae, Batocerini)
Source: Zookeys. 2014 May 29;(412):1–8. doi: 10.3897/zookeys.412.7585 (PMC4042693; doi:10.3897/zookeys.412.7585)
Supplement: XML Treatment for Microcriodes sikkimensis [file zookeys.412.7585-treatment2.xml]

<!DOCTYPE tp:taxon-treatment
  PUBLIC "-//TaxonX//DTD Taxonomic Treatment Publishing DTD v0 20100105//EN" "tax-treatment-NSO.dtd">
<tp:taxon-treatment xmlns:tp="http://www.plazi.org/taxpub"><tp:treatment-meta><mixed-citation publication-type="journal"><person-group><name><surname>Bi</surname><given-names>Wen-Xuan</given-names></name><name><surname>Lin</surname><given-names>Mei-Ying</given-names></name></person-group><article-title>Notes on the genus <italic>Microcriodes</italic> Breuning, with description of a new species from Xizang, China (Coleoptera, Cerambycidae, Lamiinae, Batocerini)</article-title><source>Zookeys</source><day>29</day><month>5</month><year>2014</year><volume>2014</volume><issue>412</issue><fpage>1</fpage><lpage>8</lpage><pub-id pub-id-type="doi">10.3897/zookeys.412.7585</pub-id></mixed-citation></tp:treatment-meta><tp:nomenclature><tp:taxon-name>
                        <tp:taxon-name-part taxon-name-part-type="genus">Microcriodes</tp:taxon-name-part>
                        <tp:taxon-name-part taxon-name-part-type="species">sikkimensis</tp:taxon-name-part>
                        <object-id xmlns:xlink="http://www.w3.org/1999/xlink" xlink:type="simple">http://species-id.net/wiki/Microcriodes_sikkimensis</object-id>
                    </tp:taxon-name><tp:taxon-authority>Breuning, 1943</tp:taxon-authority><xref ref-type="fig" rid="F1">Figures 1–4</xref><xref ref-type="fig" rid="F2">, 7–10</xref><tp:nomenclature-citation-list><tp:nomenclature-citation><tp:taxon-name>Microcriodes sikkimensis</tp:taxon-name><comment> Breuning, 1943: 15. Type locality: Sikkim. Type depository: NHML.</comment></tp:nomenclature-citation><tp:nomenclature-citation><tp:taxon-name>Microcriodes sikkimensis</tp:taxon-name><comment>; <xref ref-type="bibr" rid="B3">Gilmour and Dibb 1948</xref>: 100; <xref ref-type="bibr" rid="B2">Gilmour 1963</xref>: 483, pl. 2, figs 4–5; <xref ref-type="bibr" rid="B5">Rigout 1982</xref>: 10, pl. 14; <xref ref-type="bibr" rid="B7">Weigel 2012</xref>: 408, pl. 28, fig. h.</comment></tp:nomenclature-citation></tp:nomenclature-citation-list></tp:nomenclature><tp:treatment-sec sec-type="Type material examined"><title>Type material examined.</title><p>Holotype, female (sex not mentioned in its original description and misidentified as male by <xref ref-type="bibr" rid="B2">Gilmour 1963</xref>), “Sikkim” [white label printed]; “Microcriodes / sikkimensis / mihi Type” (handwritten) / “det. Breuning” (printed) [white label]; “Type” [white label with red circle printed] examined through four pictures taken by Yi-Kai Zhang in NHML.</p></tp:treatment-sec><tp:treatment-sec sec-type="Additional materials examined"><title>Additional materials examined.</title><p>(21 specimens, 14 males and 7 females): China: Xizang (Tibet) Autonomous Region: 4 males, 2 females, Xizang, Motuo County (=Mêdog County), Hanmi, 2100m, 2011.VII.23-31, leg. Wen-Xuan Bi (CBWX); 1 male, same date but 2011.VII.29 (CBWX); 1 female, same date but 2011.VIII.2 (CBWX); 1 female, same date but 2011.VII.23–26, leg. Ye Liu (IZAS); 1 male, same date but 2011.VII.23, leg. Ye Liu (IZAS); 1 male, same date but 2013.VII.18 (CBWX); 1 male, same date but 2013.VII.22 (CBWX); 2 males, same date but 2013.VII.29 (CBWX); 2 males, same date but 2013.VII.30 (CBWX); 1 female, same date but 2,128 m, 2013.VII.13, leg. Xiao-Dong Yang (CCCC); 1 male, same date but <!--PageBreak-->1,989 m, 2013.VII.26, leg. Xiao-Dong Yang (CCCC); 1 female, same date but 2,128 m, 2013.VII.30, leg. Xiao-Dong Yang (CCCC); 1 male, Xizang, Motuo County, 80 K, 2,100 m, 2012.VII.23, leg. Xiao-Dong Yang (CCCC); 1 female, Xiang, Motuo County, 62 K, 2,780 m, 2013.VIII.13, leg. Chao Wu (CBWX).</p></tp:treatment-sec><tp:treatment-sec sec-type="Supplementary description"><title>Supplementary description.</title><p>Male (<xref ref-type="fig" rid="F1">Fig. 1</xref>): Length: 21.0–28.0 mm, humeral width: 6.0–9.0 mm. Female (<xref ref-type="fig" rid="F1">Fig. 2</xref>): Length: 30.0–34.0 mm, humeral width: 9.0–<!--PageBreak-->10.5 mm. The elytral maculae of this species is variable but generally as follows: besides some scattered small, round, yellow spots, each elytron provided with three main, bright yellow, well-defined, longitudinal but somewhat irregularly shaped maculae on basal one third, a little behind middle and near apex (<xref ref-type="fig" rid="F1">Fig. 3</xref>); the middle macula commonly fused with the hind one as the holotype, but sometimes attach to the front one (<xref ref-type="fig" rid="F1">Fig. 4</xref>). Antenna with 3<sup>rd</sup> antennomere twice as long as scape, slightly shorter than 4<sup>th</sup> in male while slightly longer than 4<sup>th</sup> in female; relative length of antennomeres as follows: male: 5.5 : 1.0 : 11.8 : 12.1 : 11.4 : 10.3 : 10.1 : 9.1 : 8.7 : 8.4 : 11.9; female: 4.7 : 1.0 : 9.9 : 9.4 : 8.0 : 7.1 : 6.4 : 5.7 : 5.6 : 5.3 : 7.1. Pronotum broader than long, 0.8 times as long as basal width, the width across lateral spines about 1.3 times of basal width; lateral spine long, thickened at base with acute apex; disk smooth, with several fine setigerous granules behind middle. Elytra ca. 1.8 times as wide as pronotal base, 2.7 times as long as humeral width, with some very fine granules at base.</p><fig id="F1" position="float" orientation="portrait"><label>Figures 1–6.</label><caption><p>Habitus of <italic><tp:taxon-name>Microcriodes</tp:taxon-name></italic> spp. <bold>1–4</bold> <italic><tp:taxon-name>Microcriodes sikkimensis</tp:taxon-name></italic> Breuning, 1943 <bold>1</bold> male (28.0 mm), from Hanmi, Motuo, Xizang, China <bold>2</bold> female (31.0 mm), from 62K, Motuo, Xizang, China <bold>3–4</bold> right elytron, showing the varieties of maculae <bold>5–6</bold> <italic><tp:taxon-name>Microcriodes wuchaoi</tp:taxon-name></italic> sp. n. <bold>5</bold> holotype (25.5 mm), male, from 62 K, Motuo, Xizang, China <bold>6</bold> paratype (29.5 mm), female, from same locality. <bold>a</bold> head in frontal view <bold>b</bold> pronotum and basal part of elytra in dorsal view, showing granules on pronotal disk and elytral base. Not to scale.</p></caption><graphic xmlns:xlink="http://www.w3.org/1999/xlink" xlink:href="zookeys-412-001-g001.jpg" position="float" orientation="portrait" xlink:type="simple"/></fig><p><bold>Male genitalia</bold> (<xref ref-type="fig" rid="F2">Figs 7–10</xref>). Tegmen (<xref ref-type="fig" rid="F2">Fig. 7</xref>) in lateral view strongly curved near base, ca. 3.5 mm in length, rhombic in shape and widest behind middle in ventral view; lateral lobes ca. two-ninths of total length of tegmen, provided with long setae on apical half. Median lobe (<xref ref-type="fig" rid="F2">Fig. 8</xref>) slightly shorter than tegmen; moderately curved in lateral view; apex rounded subacuminate in antero-dorsal view. Tergite VIII (<xref ref-type="fig" rid="F2">Fig. 9</xref>) nearly as broad as long, apex distinctly emarginate, with moderately long setae. Endophallus in non-everted condition (<xref ref-type="fig" rid="F2">Fig. 10</xref>) long, about 3 times as long as median lobe, with 3 membranous parts, BPH, MPH and APH; BMP short, about one quarter of the length of median lobe; MPH long, about 2.7 times as long as median lobe, strongly curved at basal two-thirds, with MT and CT fused each other, of which delimited from PB by a distinct constriction; MT+CT sparsely provided with small spicules which become denser near swollen apex; PB provided with same kind of spicules as MT+CT, which become denser at apical half, basal part of PB rather narrow, only 0.35 times as wide as anterior part; APH short, cylindrical in shape. Ejaculatory ducts double.</p><fig id="F2" position="float" orientation="portrait"><label>Figures 7–14.</label><caption><p>Male genitalia of the <italic><tp:taxon-name>Microcriodes</tp:taxon-name></italic> spp. <bold>7–10</bold> <italic><tp:taxon-name>Microcriodes sikkimensis</tp:taxon-name></italic> Breuning, 1943 <bold>11–14</bold> <italic><tp:taxon-name>Microcriodes wuchaoi</tp:taxon-name></italic> sp. n. <bold>7, 11</bold> tegmen <bold>8, 12</bold> median lobe <bold>9, 13</bold> Tergite VIII with sternites VIII &amp; IX <bold>10, 14</bold> endophallus in non-everted condition. <bold>a</bold> vetral view <bold>b</bold> lateral view <bold>c</bold> antero-dorsal view. Scale 1 mm. <bold>10, 14</bold> not to scale.</p></caption><graphic xmlns:xlink="http://www.w3.org/1999/xlink" xlink:href="zookeys-412-001-g002.jpg" position="float" orientation="portrait" xlink:type="simple"/></fig></tp:treatment-sec><tp:treatment-sec sec-type="Distribution"><title>Distribution.</title><p><bold>China</bold> (<bold>new country record</bold>): Xizang (Tibet) Autonomous Region; <bold>India:</bold> “Sikkim” (<xref ref-type="bibr" rid="B1">Breuning 1943</xref>), Arunachal Pradesh (<xref ref-type="bibr" rid="B7">Weigel 2012</xref>).</p></tp:treatment-sec><ref-list><ref id="B3"><mixed-citation xmlns:xlink="http://www.w3.org/1999/xlink" xlink:type="simple"><person-group><name name-style="western"><surname>Gilmour</surname><given-names>EF</given-names></name><name name-style="western"><surname>Dibb</surname><given-names>JR</given-names></name></person-group> (<year>1948</year>) <article-title>Revision of the Batocerini (Col., Cerambycidae, Lamiinae).</article-title><source>Spolia Zeylanica</source><volume>25</volume>: <fpage>1</fpage>–<lpage>121</lpage>, <comment>10 pls</comment>.</mixed-citation></ref><ref id="B2"><mixed-citation xmlns:xlink="http://www.w3.org/1999/xlink" xlink:type="simple"><person-group><name name-style="western"><surname>Gilmour</surname><given-names>EF</given-names></name></person-group> (<year>1963</year>) <article-title>Revision of the Batocerini. Genera <italic>Doesburgia</italic>, <italic>Aprionella</italic>, <italic>Microcriodes</italic>, <italic>Pseudapriona</italic>, <italic>Parapriona</italic> and <italic>Anapriona</italic> (Coleoptera, Cerambycidae, Lamiinae).</article-title><source>Entomologische Abhandlungen</source><volume>29</volume>(<issue>7</issue>): <fpage>475</fpage>–<lpage>485</lpage>.</mixed-citation></ref><ref id="B5"><mixed-citation xmlns:xlink="http://www.w3.org/1999/xlink" xlink:type="simple"><person-group><name name-style="western"><surname>Rigout</surname><given-names>J</given-names></name></person-group> (<year>1982</year>) <source>Batocerini 2. Les Coléoptères du Monde 2.</source><publisher-name>Sciences Nat</publisher-name>, <publisher-loc>Compiègne</publisher-loc>, <lpage>128</lpage> pp.</mixed-citation></ref><ref id="B7"><mixed-citation xmlns:xlink="http://www.w3.org/1999/xlink" xlink:type="simple"><person-group><name name-style="western"><surname>Weigel</surname><given-names>A</given-names></name></person-group> (<year>2012</year>) <article-title>Beitrag zur Bockkäferfauna von Arunachal Pradesh (Indien) mit Beschreibung einer neuen Art aus der Gattung <italic>Acalolepta</italic> Pascoe, 1858 (Insecta: Coleoptera: Cerambycidae).</article-title><source>Biodiversität und Naturausstattung im Himalaya, Naturkunde Museum Erfurt</source><volume>4</volume>: <fpage>405</fpage>–<lpage>411</lpage> + <comment>Tab. XXV-XXXIII</comment>.</mixed-citation></ref><ref id="B1"><mixed-citation xmlns:xlink="http://www.w3.org/1999/xlink" xlink:type="simple"><person-group><name name-style="western"><surname>Breuning</surname><given-names>S</given-names></name></person-group> (<year>1943</year>) <article-title>Novae species Cerambycidarum. XII.</article-title><source>Folia Zoologica et Hydrobiologica</source><volume>12</volume>: <fpage>12</fpage>–<lpage>66</lpage>.</mixed-citation></ref></ref-list></tp:taxon-treatment>
