# Supplementary material for: Notes on the genus Microcriodes Breuning, with description of a new species from Xizang, China (Coleoptera, Cerambycidae, Lamiinae, Batocerini)
Source: Zookeys. 2014 May 29;(412):1–8. doi: 10.3897/zookeys.412.7585 (PMC4042693; doi:10.3897/zookeys.412.7585)
Supplement: XML Treatment for Microcriodes wuchaoi [file zookeys.412.7585-treatment3.xml]

<!DOCTYPE tp:taxon-treatment
  PUBLIC "-//TaxonX//DTD Taxonomic Treatment Publishing DTD v0 20100105//EN" "tax-treatment-NSO.dtd">
<tp:taxon-treatment xmlns:tp="http://www.plazi.org/taxpub"><tp:treatment-meta><mixed-citation publication-type="journal"><person-group><name><surname>Bi</surname><given-names>Wen-Xuan</given-names></name><name><surname>Lin</surname><given-names>Mei-Ying</given-names></name></person-group><article-title>Notes on the genus <italic>Microcriodes</italic> Breuning, with description of a new species from Xizang, China (Coleoptera, Cerambycidae, Lamiinae, Batocerini)</article-title><source>Zookeys</source><day>29</day><month>5</month><year>2014</year><volume>2014</volume><issue>412</issue><fpage>1</fpage><lpage>8</lpage><pub-id pub-id-type="doi">10.3897/zookeys.412.7585</pub-id></mixed-citation></tp:treatment-meta><tp:nomenclature><tp:taxon-name>
                        <tp:taxon-name-part taxon-name-part-type="genus">Microcriodes</tp:taxon-name-part>
                        <tp:taxon-name-part taxon-name-part-type="species">wuchaoi</tp:taxon-name-part>
                        <object-id xmlns:xlink="http://www.w3.org/1999/xlink" content-type="zoobank" xlink:type="simple">http://zoobank.org/E15E3E47-7555-490D-AF0E-B937ABB0E6E2</object-id>
                        <object-id xmlns:xlink="http://www.w3.org/1999/xlink" xlink:type="simple">http://species-id.net/wiki/Microcriodes_wuchaoi</object-id>
                    </tp:taxon-name><tp:taxon-status xmlns:xlink="http://www.w3.org/1999/xlink" xlink:type="simple">sp. n.</tp:taxon-status><xref ref-type="fig" rid="F1">Figures 5–6</xref><xref ref-type="fig" rid="F2">, 11–14</xref></tp:nomenclature><tp:treatment-sec sec-type="Type material"><title>Type material.</title><p><bold>Holotype:</bold> male, “China: Xizang, Motuo, 62K / 2013.VIII.9 / 2780 m / leg. Chao Wu” [white label printed] (SNUC). <bold>Paratype:</bold> 1 female, “China: Xizang, Motuo, 62K / 2013.VIII.10 / 2780 m / leg. Chao Wu” [white label printed] (SNUC).</p></tp:treatment-sec><tp:treatment-sec sec-type="Description"><title>Description.</title><p><bold>Male</bold> (<xref ref-type="fig" rid="F1">Fig. 5</xref>). Body length 25.5 mm, humeral width 8.0 mm. Body dark brown; most of ventral surface and legs evenly covered with dense grayish yellow pubescence. Head with mandible (base and outer face), frons, gena and vertex densely <!--PageBreak-->covered with grayish yellow appressed pubescence. Vertex with two vittae behind upper eyelobes only sparsely pubescent. Antenna with scape covered with same kind of pubescence as head; other parts covered with fine grayish pubescence. Pronotum covered with same kind of pubescence as head except for a median longitudinal glabrous area. Scutellum densely clothed with recumbent pubescence. Elytron densely covered with grayish yellow appressed pubescence, provided with two bright yellow, irregularly shaped maculae on basal one-third and basal two-third near lateral margin; with small, round, yellow spots scattered mainly around suture and near apex.</p><p>Body elongate, subcylindrical, feebly narrowed posteriorly. Head nearly as wide as pronotal width at base, occiput with several granules anteriorly; eyes emarginate, coarsely faceted; lower eye lobe twice as long as width, about twice as long as gena (<xref ref-type="fig" rid="F1">Fig. 5a</xref>). Antenna long and thick, about 1.8 times as long as body length, approxi<!--PageBreak-->mately surpassing elytral apex at tip of sixth antennomere; scape gradually thickened apically; scape and basal third of 3rd antennomere sparsely fringed beneath by suberect short setae; 3rd antennomere 1.8 times as long as scape, subequal to 4<sup>th</sup> and 5<sup>th</sup>; relative length of antennomeres as follows: 4.9 : 1.0 : 8.7 : 8.7 : 8.5 : 7.5 : 7.4 : 6.4 : 5.8 : 4.6 : 5.5.</p><p>Pronotum broader than long, 0.8 times as long as basal width, the width across lateral spines about 1.25 times of basal width; lateral spine short, thickened at base with acute apex; disk with a posteromedial longitudinally oval callus, provided with several distinct setigerous granules at both sides of callus and behind lateral spines.</p><p>Scutellum obtuse-triquetrous. Prosternum with prosternal process widened apically; procoxal cavities closed posteriorly. Mesosternal process without tubercle and obliquely sloped in lateral view.</p><p>Elytra ca. 1.8 times as wide as pronotal base, 2.4 times as long as humeral width, very slightly convergent toward apices; basal tenth of elytron provided with distinct round granules near suture and humerus, respectively; disk moderately punctured, becoming more shallow near apices.</p><p>Leg moderately slender, mesotibia with an external oblique groove near apical third, metatibia reaching elytral apex at apical one-fourth.</p><p><bold>Male genitalia</bold> (<xref ref-type="fig" rid="F2">Figs 11–14</xref>). Tegmen (<xref ref-type="fig" rid="F2">Fig. 11</xref>) in lateral view moderately curved, ca. 3.8 mm in length, rhombic in shape and widest near middle in ventral view; lateral lobes ca. one-fourth of total length of tegmen, which moderately provided with short setae on apex. Median lobe (<xref ref-type="fig" rid="F2">Fig. 12</xref>) shorter than tegmen; gently curved in lateral view; apex emarginate in antero-dorsal view. Tergite VIII (<xref ref-type="fig" rid="F2">Fig. 13</xref>) slightly broader than long, apex slightly emarginate with short setae. Endophallus in non-everted condition (<xref ref-type="fig" rid="F2">Fig. 14</xref>) moderately long, about 2.7 times as long as median lobe, with 3 membranous parts, BPH, MPH and APH; BMP short, about one-third length of median lobe; MPH long, about 2.1 times as long as median lobe, strongly curved at basal two-fifths, with MT and CT fused with each other, of which delimited from PB by a moderate constriction; MT+CT slightly swollen at apical tenth, sparsely provided with small spicules which are getting denser at apical one-fifth; PB provided with same kind of spicules as MT+CT, which are getting denser at apical half; basal part of PB moderately narrow, ca. 0.5 times as wide as anterior part; APH short, moderately swollen at middle and rounded at apex. Ejaculatory ducts double.</p><p><bold>Female</bold> (<xref ref-type="fig" rid="F1">Fig. 6</xref>). Body length 29.5 mm, humeral width 9.4 mm. Almost identical to male in general appearance. Antenna about 1.1 times as long as body, surpassing elytral apex at the middle of tenth antennomere; relative length of antennomeres as follows: 4.6 : 1.0 : 7.4 : 6.5 : 5.7 : 4.9 : 5.0 : 4.4 : 3.7 : 3.2 : 3.8. Leg slightly shorter, metatibia hardly reach elytral apex.</p></tp:treatment-sec><tp:treatment-sec sec-type="Diagnosis"><title>Diagnosis.</title><p>This new species resembles <!--PageBreak--><italic><tp:taxon-name>Microcriodes sikkimensis</tp:taxon-name></italic> Breuning, 1943 by the general habitus, but is distinguishable from the latter by combination of the following characters: color of integument darker; elytron shorter in relation to the body length; antenna shorter and thicker; lower eye lobe narrower; pronotal lateral spine shorter; pronotal disk with a shiny posteromedial callus; distinctly granulated on pronotal disk and elytral base; elytron with the main maculae relatively short and small, lacking a bright yellow macula near apex.</p></tp:treatment-sec><tp:treatment-sec sec-type="Etymology"><title>Etymology.</title><p>The new species is dedicated to its discoverer, Mr. Chao Wu. We use the Chinese format “Wu +Chao” (family name + first name) for this name.</p></tp:treatment-sec><tp:treatment-sec sec-type="Distribution"><title>Distribution.</title><p>China: Xizang (Tibet) Autonomous Region.</p></tp:treatment-sec><tp:treatment-sec><!--Section generated to contain objects referenced in tp:taxon-treatment.--><fig id="F1" position="float" orientation="portrait"><label>Figures 1–6.</label><caption><p>Habitus of <italic><tp:taxon-name>Microcriodes</tp:taxon-name></italic> spp. <bold>1–4</bold> <italic><tp:taxon-name>Microcriodes sikkimensis</tp:taxon-name></italic> Breuning, 1943 <bold>1</bold> male (28.0 mm), from Hanmi, Motuo, Xizang, China <bold>2</bold> female (31.0 mm), from 62K, Motuo, Xizang, China <bold>3–4</bold> right elytron, showing the varieties of maculae <bold>5–6</bold> <italic><tp:taxon-name>Microcriodes wuchaoi</tp:taxon-name></italic> sp. n. <bold>5</bold> holotype (25.5 mm), male, from 62 K, Motuo, Xizang, China <bold>6</bold> paratype (29.5 mm), female, from same locality. <bold>a</bold> head in frontal view <bold>b</bold> pronotum and basal part of elytra in dorsal view, showing granules on pronotal disk and elytral base. Not to scale.</p></caption><graphic xmlns:xlink="http://www.w3.org/1999/xlink" xlink:href="zookeys-412-001-g001.jpg" position="float" orientation="portrait" xlink:type="simple"/></fig><fig id="F2" position="float" orientation="portrait"><label>Figures 7–14.</label><caption><p>Male genitalia of the <italic><tp:taxon-name>Microcriodes</tp:taxon-name></italic> spp. <bold>7–10</bold> <italic><tp:taxon-name>Microcriodes sikkimensis</tp:taxon-name></italic> Breuning, 1943 <bold>11–14</bold> <italic><tp:taxon-name>Microcriodes wuchaoi</tp:taxon-name></italic> sp. n. <bold>7, 11</bold> tegmen <bold>8, 12</bold> median lobe <bold>9, 13</bold> Tergite VIII with sternites VIII &amp; IX <bold>10, 14</bold> endophallus in non-everted condition. <bold>a</bold> vetral view <bold>b</bold> lateral view <bold>c</bold> antero-dorsal view. Scale 1 mm. <bold>10, 14</bold> not to scale.</p></caption><graphic xmlns:xlink="http://www.w3.org/1999/xlink" xlink:href="zookeys-412-001-g002.jpg" position="float" orientation="portrait" xlink:type="simple"/></fig></tp:treatment-sec></tp:taxon-treatment>
